# Supplementary material for: Evolution of Fluconazole-Resistant Candida albicans Strains by Drug-Induced Mating Competence and Parasexual Recombination
Source: mBio. 2019 Feb 5;10(1):e02740-18. doi: 10.1128/mBio.02740-18 (PMC6428756; doi:10.1128/mBio.02740-18)
Supplement: TABLE S1 [file mBio.02740-18-st001.xlsx]

## Sheet: Table S1A
Table S1A. Fluconazole-induced MTL-homozygous C. albicans strains
Parent	Isolate no.	Fluconazole passages	MTL configuration	Resistance mutation	GLN3 alleles	CAP1 alleles	MIC Fluconazole
SCTAC1R32A	1	2 x 5 µg/ml	MTLα/α	TAC1G980E/TAC1G980E	GLN3-1/GLN3-2	n.d. 1	8 µg/ml
"	2	2 x 5 µg/ml	MTLα/α	TAC1G980E/TAC1G980E	GLN3-1/GLN3-2	n.d.	8 µg/ml
"	3	2 x 5 µg/ml	MTLα/α	TAC1G980E/TAC1G980E	GLN3-1/GLN3-2	n.d.	8 µg/ml
SCTAC1R32B	1	2 x 5 µg/ml	MTLa/a	TAC1G980E/TAC1G980E	GLN3-2/GLN3-2	n.d.	8 µg/ml
"	2	2 x 5 µg/ml	MTLa/a	TAC1G980E/TAC1G980E	GLN3-1/GLN3-2	n.d.	8 µg/ml
"	3	2 x 5 µg/ml	MTLa/a	TAC1G980E/TAC1G980E	GLN3-2/GLN3-2	n.d.	8 µg/ml
"	4	2 x 5 µg/ml	MTLa/a	TAC1G980E/TAC1G980E	GLN3-2/GLN3-2	n.d.	8 µg/ml
SCERG11R32A	1	2 x 2.5 µg/ml	MTLα/α	ERG11G464S/ERG11G464S	GLN3-1/GLN3-1	n.d.	8 µg/ml
"	2	3 x 2.5 µg/ml	MTLα/α	ERG11G464S/ERG11G464S	GLN3-1/GLN3-1	n.d.	8 µg/ml
"	3	3 x 2.5 µg/ml	MTLα/α	ERG11G464S/ERG11G464S	GLN3-1/GLN3-1	n.d.	8 µg/ml
"	4	3 x 2.5 µg/ml	MTLα/α	ERG11G464S/ERG11G464S	GLN3-1/GLN3-1	n.d.	8 µg/ml
"	5	3 x 2.5 µg/ml	MTLα/α	ERG11G464S/ERG11G464S	GLN3-1/GLN3-1	n.d.	8 µg/ml
"	6	4 x 2.5 µg/ml	MTLα/α	ERG11G464S/ERG11G464S	GLN3-1/GLN3-1	n.d.	8 µg/ml
"	7	5 x 2.5 µg/ml	MTLα/α	ERG11G464S/ERG11G464S	GLN3-1/GLN3-1	n.d.	8 µg/ml
"	8	5 x 2.5 µg/ml	MTLα/α	ERG11G464S/ERG11G464S	GLN3-1/GLN3-1	n.d.	8 µg/ml
"	9	6 x 2.5 µg/ml	MTLα/α	ERG11G464S/ERG11G464S	GLN3-1/GLN3-1	n.d.	8 µg/ml
"	10	6 x 2.5 µg/ml	MTLα/α	ERG11G464S/ERG11G464S	GLN3-1/GLN3-1	n.d.	8 µg/ml
"	11	7 x 2.5 µg/ml	MTLα/α	ERG11G464S/ERG11G464S	GLN3-1/GLN3-1	n.d.	8 µg/ml
"	12	7 x 2.5 µg/ml	MTLα/α	ERG11G464S/ERG11G464S	GLN3-1/GLN3-1	n.d.	8 µg/ml
"	13	8 x 2.5 µg/ml	MTLα/α	ERG11G464S/ERG11G464S	GLN3-1/GLN3-1	n.d.	8 µg/ml
"	14	8 x 2.5 µg/ml	MTLα/α	ERG11G464S/ERG11G464S	GLN3-1/GLN3-1	n.d.	8 µg/ml
SCERG11R32B	1	5 x 2.5 µg/ml	MTLa/a	ERG11G464S/ERG11G464S	GLN3-1/GLN3-2	n.d.	8 µg/ml
"	2	6 x 2.5 µg/ml	MTLa/a	ERG11G464S/ERG11G464S	GLN3-1/GLN3-2	n.d.	8 µg/ml
"	3	6 x 2.5 µg/ml	MTLa/a	ERG11G464S/ERG11G464S	GLN3-1/GLN3-2	n.d.	8 µg/ml
"	4	6 x 2.5 µg/ml	MTLa/a	ERG11G464S/ERG11G464S	GLN3-1/GLN3-2	n.d.	8 µg/ml
"	5	6 x 2.5 µg/ml	MTLa/a	ERG11G464S/ERG11G464S	GLN3-1/GLN3-2	n.d.	8 µg/ml
"	6	6 x 2.5 µg/ml	MTLa/a	ERG11G464S/ERG11G464S	GLN3-1/GLN3-2	n.d.	8 µg/ml
"	7	6 x 2.5 µg/ml	MTLa/a	ERG11G464S/ERG11G464S	GLN3-1/GLN3-2	n.d.	8 µg/ml
"	8	7 x 2.5 µg/ml	MTLa/a	ERG11G464S/ERG11G464S	GLN3-1/GLN3-2	n.d.	8 µg/ml
"	9	8 x 2.5 µg/ml	MTLa/a	ERG11G464S/ERG11G464S	GLN3-1/GLN3-2	n.d.	8 µg/ml
"	10	8 x 2.5 µg/ml	MTLa/a	ERG11G464S/ERG11G464S	GLN3-1/GLN3-2	n.d.	8 µg/ml
"	11	8 x 2.5 µg/ml	MTLa/a	ERG11G464S/ERG11G464S	GLN3-1/GLN3-2	n.d.	8 µg/ml
"	12	7 x 2.5 µg/ml	MTLα/α	ERG11G464S/ERG11G464S	GLN3-1/GLN3-2	n.d.	8 µg/ml
"	13	7 x 2.5 µg/ml	MTLα/α	ERG11G464S/ERG11G464S	GLN3-1/GLN3-2	n.d.	8 µg/ml
"	14	7 x 2.5 µg/ml	MTLα/α	ERG11G464S/ERG11G464S	GLN3-1/GLN3-2	n.d.	8 µg/ml
"	15	7 x 2.5 µg/ml	MTLα/α	ERG11G464S/ERG11G464S	GLN3-1/GLN3-2	n.d.	8 µg/ml
"	16	6 x 2.5 µg/ml	MTLα/α	ERG11G464S/ERG11-2	n.d.	n.d.	n.d.
"	17	6 x 2.5 µg/ml	MTLα/α	ERG11G464S/ERG11-2	n.d.	n.d.	n.d.
"	18	7 x 2.5 µg/ml	MTLα/α	ERG11G464S/ERG11-2	n.d.	n.d.	n.d.
"	19	8 x 2.5 µg/ml	MTLα/α	ERG11G464S/ERG11-2	n.d.	n.d.	n.d.
"	20	8 x 2.5 µg/ml	MTLα/α	ERG11G464S/ERG11-2	n.d.	n.d.	n.d.
SCMRR1R32A	1	4 x 2.5 µg/ml	MTLα/α	MRR1P683S/MRR1P683S	GLN3-1/GLN3-1	CAP1-1/CAP1-2	16 µg/ml
"	2	6 x 2.5 µg/ml	MTLa/a	MRR1P683S/MRR1P683S	GLN3-2/GLN3-2	CAP1-1/CAP1-2	16 µg/ml
"	3	5 x 2.5 µg/ml	MTLα/α	MRR1P683S/MRR1P683S	GLN3-1/GLN3-1	CAP1-1/CAP1-2	16 µg/ml
SCMRR1R32B	1	4 x 1.75 µg/ml	MTLa/a	MRR1P683S/MRR1P683S	GLN3-2/GLN3-2	CAP1-2/CAP1-2	16 µg/ml
"	2	4 x 2.5 µg/ml	MTLα/α	MRR1P683S/MRR1P683S	GLN3-1/GLN3-1	CAP1-1/CAP1-2	16 µg/ml
"	3	5 x 1.75 µg/ml	MTLa/a	MRR1P683S/MRR1P683S	GLN3-2/GLN3-2	CAP1-2/CAP1-2	16 µg/ml
SCUPC2R12A	1	1 x 2.5 µg/ml	MTLa/a	UPC2G648D/UPC2-2	GLN3-2/GLN3-2	n.d.	2 µg/ml
"	2	2 x 2.5 µg/ml	MTLa/a	UPC2G648D/UPC2-2	GLN3-2/GLN3-2	n.d.	2 µg/ml
"	3	3 x 2.5 µg/ml	MTLa/a	UPC2G648D/UPC2-2	GLN3-2/GLN3-2	n.d.	2 µg/ml
"	4	5 x 2.5 µg/ml	MTLa/a	UPC2G648D/UPC2-2	GLN3-2/GLN3-2	n.d.	2 µg/ml
"	5	1 x 5 µg/ml	MTLa/a	UPC2G648D/UPC2-2	GLN3-2/GLN3-2	n.d.	2 µg/ml
"	6	5 x 5 µg/ml	MTLa/a	UPC2G648D/UPC2-2	GLN3-1/GLN3-2	n.d.	2 µg/ml
"	7	3 x 2.5 µg/ml	MTLα/α	UPC2G648D/UPC2-2	GLN3-1/GLN3-1	n.d.	2 µg/ml
"	8	5 x 2.5 µg/ml	MTLα/α	UPC2G648D/UPC2-2	GLN3-1/GLN3-1	n.d.	16 µg/ml
SCUPC2R12B	1	6 x 2.5 µg/ml	MTLα/α	UPC2G648D/UPC2-2	GLN3-1/GLN3-1	n.d.	2 µg/ml
1 n.d.: not determined
Green: Strains selected for mating experiments

## Sheet: Table S1B
Table S1B. Mating products obtained from different crosses
MTLa/a parent	MTLα/α parent	Isolate no.	Mating time	MIC Fluconazole
SCERG11R32hom1B	SCMRR1R32hom1A	1	6 days	8 µg/ml
"	"	2	6 days	8 µg/ml
"	"	3	6 days	8 µg/ml
"	"	4	6 days	8 µg/ml
"	"	5	6 days	8 µg/ml
"	"	6	6 days	8 µg/ml
"	"	7	6 days	8 µg/ml
"	"	8	6 days	8 µg/ml
"	"	9	6 days	8 µg/ml
"	"	10	6 days	8 µg/ml
"	"	11	6 days	8 µg/ml
"	"	12	6 days	8 µg/ml
"	"	13	6 days	8 µg/ml
"	"	14	6 days	8 µg/ml
"	"	15	6 days	8 µg/ml
"	"	16	6 days	8 µg/ml
"	"	17	6 days	8 µg/ml
SCMRR1R32hom2A	SCERG11R32hom1A	1	6 days	4 µg/ml
"	"	2	6 days	4 µg/ml
"	"	3	6 days	4 µg/ml
SCERG11R32hom1B	SCTAC1R32hom2A	1	3 days	8 µg/ml
"	"	2	6 days	8 µg/ml
SCTAC1R32hom2B	SCERG11R32hom1A	1	6 days	4 µg/ml
"	"	2	6 days	4 µg/ml
"	"	3	6 days	4 µg/ml
"	"	4	6 days	4 µg/ml
"	"	5	9 days	4 µg/ml
"	"	6	9 days	4 µg/ml
SCERG11R32hom1B	SCUPC2R12hom1B	1	6 days	4 µg/ml
"	"	2	14 days	4 µg/ml
"	"	3	14 days	4 µg/ml
"	"	4	14 days	4 µg/ml
"	"	5	14 days	4 µg/ml
SCUPC2R12hom1A	SCERG11R32hom1A	1	9 days	2 µg/ml
"	"	2	9 days	2 µg/ml
"	"	3	6 days	2 µg/ml
SCMRR1R32hom2A	SCTAC1R32hom2A	1	6 days	8 µg/ml
"	"	2	6 days	8 µg/ml
"	"	3	6 days	8 µg/ml
"	"	4	6 days	8 µg/ml
"	"	5	6 days	8 µg/ml
"	"	6	6 days	4 µg/ml
"	"	7	14 days	8 µg/ml
SCTAC1R32hom2B	SCMRR1R32hom1A	1	14 days	4 µg/ml
"	"	2	6 days	4 µg/ml
SCMRR1R32hom2A	SCUPC2R12hom1B	1	6 days	4 µg/ml
"	"	2	6 days	4 µg/ml
"	"	3	6 days	4 µg/ml
"	"	4	3 days	4 µg/ml
"	"	5	3 days	8 µg/ml 1
"	"	6	9 days	4 µg/ml
"	"	7	9 days	4 µg/ml
"	"	8	9 days	4 µg/ml
"	"	9	9 days	4 µg/ml
"	"	10	9 days	4 µg/ml
SCUPC2R12hom1A	SCMRR1R32hom1A	1	3 days	4 µg/ml
"	"	2	3 days	4 µg/ml
"	"	3	6 days	4 µg/ml
"	"	4	6 days	4 µg/ml
"	"	5	6 days	4 µg/ml
"	"	6	6 days	4 µg/ml
"	"	7	6 days	4 µg/ml
"	"	8	6 days	4 µg/ml
"	"	9	9 days	4 µg/ml
"	"	10	9 days	4 µg/ml
"	"	11	9 days	4 µg/ml
"	"	12	9 days	4 µg/ml
"	"	13	9 days	4 µg/ml
"	"	14	9 days	4 µg/ml
"	"	15	9 days	4 µg/ml
"	"	16	9 days	4 µg/ml
"	"	17	9 days	4 µg/ml
"	"	18	14 days	4 µg/ml
SCTAC1R32hom2B	SCUPC2R12hom1B	1	6 days	4 µg/ml
"	"	2	14 days	4 µg/ml
"	"	3	14 days	4 µg/ml
"	"	4	14 days	4 µg/ml
SCUPC2R12hom1A	SCTAC1R32hom2A	1	3 days	8 µg/ml
"	"	2	3 days	8 µg/ml
1 Growth was already reduced at this fluconazole concentration
Green: Mating products used for passaging experiments

## Sheet: Table S1C
Table S1C. Fluconazole susceptibilities of mating products that are homozygous or heterozygous for single resistance mutations
MTLa parent (relevant genotype)	MTLα parent (relevant genotype)	Mating product (relevant genotype)	Isolate no.	MIC Fluconazole
SCMRR1R32hom2A (MRR1P683S/MRR1P683S)	SCMTLaM2A (MRR1/MRR1)	MW1 (MRR1P683S/MRR1P683S/MRR1/MRR1)	1	4 µg/ml
			2	4 µg/ml
SCMTLαM2A (MRR1/MRR1)	SCMRR1R32hom1A (MRR1P683S/MRR1P683S)	WM1 (MRR1P683S/MRR1P683S/MRR1/MRR1)	1	2 µg/ml
			2	2 µg/ml
SCMRR1R32hom2A (MRR1P683S/MRR1P683S)	SCMRR1R32hom1A (MRR1P683S/MRR1P683S)	MM1 (MRR1P683S/MRR1P683S/MRR1P683S/MRR1P683S)	1	16 µg/ml
			2	16 µg/ml
SCTAC1R32hom2B (TAC1G980E/TAC1G980E)	SCMTLaM2A (TAC1/TAC1)	TW1 (TAC1G980E/TAC1G980E/TAC1/TAC1)	1	2 µg/ml
			2	2 µg/ml
SCMTLαM2A (TAC1/TAC1)	SCTAC1R32hom2A (TAC1G980E/TAC1G980E)	WT1 (TAC1G980E/TAC1G980E/TAC1/TAC1)	1	2 µg/ml
			2	2 µg/ml
SCTAC1R32hom2B (TAC1G980E/TAC1G980E)	SCTAC1R32hom2A (TAC1G980E/TAC1G980E)	TT1 (TAC1G980E/TAC1G980E/TAC1G980E/TAC1G980E)	1	8 µg/ml
			2	8 µg/ml
SCMTLαM2A (wild type)	SCMTLaM2A (wild type)	WW1 (wild type)	1	0.5 µg/ml
			2	0.5 µg/ml

## Sheet: Table S1D
Table S1D. Mating product progeny exhibiting increased drug resistance after passage in the presence of fluconazole 1
Mating product	MIC (µg/ml)	Passage 1		Passage 2		Passage 3		Passage 4		Passage 5		Passage 6		Passage 7		Passage 8		Passage 9		Passage 10		Passage 11		Passage 12
		Isolate	MIC (µg/ml)	Isolate	MIC (µg/ml)	Isolate	MIC (µg/ml)	Isolate	MIC (µg/ml)	Isolate	MIC (µg/ml)	Isolate	MIC (µg/ml)	Isolate	MIC (µg/ml)	Isolate	MIC (µg/ml)	Isolate	MIC (µg/ml)	Isolate	MIC (µg/ml)	Isolate	MIC (µg/ml)	Isolate	MIC (µg/ml)
EM1	8	EM1P1A-1	8	EM1P2A-1	16	EM1P3A-1	64	EM1P4A-1	16	EM1P5A-1	8	EM1P6A-1	32	EM1P7A-1	16	EM1P8A-1	128	n.t. 2	n.t.	EM1P10A-1	32	n.t.	n.t.	EM1P12A-1	32
		EM1P1A-2	8	EM1P2A-2	16	EM1P3A-2	16	EM1P4A-2	64	EM1P5A-2	32	EM1P6A-2	32	EM1P7A-2	32	EM1P8A-2	8	n.t.	n.t.	EM1P10A-2	32	n.t.	n.t.	EM1P12A-2	16
		EM1P1A-3	8	EM1P2A-3	16	EM1P3A-3	16	EM1P4A-3	32	EM1P5A-3	32	EM1P6A-3	64	EM1P7A-3	64	EM1P8A-3	128	n.t.	n.t.	EM1P10A-3	32	n.t.	n.t.	EM1P12A-3	32
ME1	4	ME1P1A-1	8	ME1P2A-1	8	ME1P3A-1	16	ME1P4A-1	16	ME1P5A-1	32	ME1P6A-1	64	n.t.	n.t.	ME1P8A-1	64	ME1P9A-1	64	ME1P10A-1	64	ME1P11A-1	64	ME1P12A-1	64
		ME1P1A-2	4	ME1P2A-2	4	ME1P3A-2	4	ME1P4A-2	32	ME1P5A-2	64	ME1P6A-2	64	n.t.	n.t.	ME1P8A-2	64	ME1P9A-2	64	ME1P10A-2	64	ME1P11A-2	64	ME1P12A-2	32
		ME1P1A-3	8	ME1P2A-3	4	ME1P3A-3	16	ME1P4A-3	32	ME1P5A-3	16	ME1P6A-3	64	n.t.	n.t.	ME1P8A-3	64	ME1P9A-3	64	ME1P10A-3	64	ME1P11A-3	64	ME1P12A-3	64
ET1	8	ET1P1A-1	8	ET1P2A-1	8	ET1P3A-1	16	ET1P4A-1	16	ET1P5A-1	16	ET1P6A-1	16	ET1P7A-1	16	ET1P8A-1	32	n.t.	n.t.	ET1P10A-1	16	n.t.	n.t.	ET1P12A-1	16
		ET1P1A-2	8	ET1P2A-2	16	ET1P3A-2	16	ET1P4A-2	16	ET1P5A-2	16	ET1P6A-2	16	ET1P7A-2	16	ET1P8A-2	16	n.t.	n.t.	ET1P10A-2	8	n.t.	n.t.	ET1P12A-2	16
		ET1P1A-3	8	ET1P2A-3	8	ET1P3A-3	8	ET1P4A-3	16	ET1P5A-3	16	ET1P6A-3	16	ET1P7A-3	32	ET1P8A-3	16	n.t.	n.t.	ET1P10A-3	16	n.t.	n.t.	ET1P12A-3	8
TE1	4	TE1P1A-1	4	TE1P2A-1	4	TE1P3A-1	8	TE1P4A-1	8	TE1P5A-1	8	TE1P6A-1	16	n.t.	n.t.	TE1P8A-1	32	n.t.	n.t.	TE1P10A-1	64	TE1P11A-1	8	TE1P12A-1	128
		TE1P1A-2	4	TE1P2A-2	4	TE1P3A-2	8	TE1P4A-2	8	TE1P5A-2	8	TE1P6A-2	16	n.t.	n.t.	TE1P8A-2	32	n.t.	n.t.	TE1P10A-2	64	TE1P11A-2	64	TE1P12A-2	32
		TE1P1A-3	4	TE1P2A-3	4	TE1P3A-3	8	TE1P4A-3	8	TE1P5A-3	8	TE1P6A-3	8	n.t.	n.t.	TE1P8A-3	32	n.t.	n.t.	TE1P10A-3	16	TE1P11A-3	64	TE1P12A-3	8
EU1	4	EU1P1A-1	4	EU1P2A-1	8	EU1P3A-1	8	EU1P4A-1	8	EU1P5A-1	16	EU1P6A-1	16	EU1P7A-1	16	EU1P8A-1	16	n.t.	n.t.	EU1P10A-1	16	n.t.	n.t.	EU1P12A-1	16
		EU1P1A-2	4	EU1P2A-2	4	EU1P3A-2	8	EU1P4A-2	16	EU1P5A-2	8	EU1P6A-2	16	EU1P7A-2	16	EU1P8A-2	16	n.t.	n.t.	EU1P10A-2	16	n.t.	n.t.	EU1P12A-2	16
		EU1P1A-3	4	EU1P2A-3	8	EU1P3A-3	8	EU1P4A-3	8	EU1P5A-3	16	EU1P6A-3	32	EU1P7A-3	16	EU1P8A-3	64	n.t.	n.t.	EU1P10A-3	16	n.t.	n.t.	EU1P12A-3	32
UE1	2	UE1P1A-1	2	UE1P2A-1	4	UE1P3A-1	4	UE1P4A-1	8	UE1P5A-1	8	UE1P6A-1	4	n.t.	n.t.	UE1P8A-1	8	n.t.	n.t.	UE1P10A-1	2	n.t.	n.t.	UE1P12A-1	2
		UE1P1A-2	2	UE1P2A-2	2	UE1P3A-2	2	UE1P4A-2	4	UE1P5A-2	16	UE1P6A-2	8	n.t.	n.t.	UE1P8A-2	8	n.t.	n.t.	UE1P10A-2	2	n.t.	n.t.	UE1P12A-2	2
		UE1P1A-3	2	UE1P2A-3	2	UE1P3A-3	4	UE1P4A-3	16	UE1P5A-3	2	UE1P6A-3	4	n.t.	n.t.	UE1P8A-3	4	n.t.	n.t.	UE1P10A-3	2	n.t.	n.t.	UE1P12A-3	2
MT1	8	MT1P1A-1	8	MT1P2A-1	8	MT1P3A-1	8	MT1P4A-1	16	MT1P5A-1	16	MT1P6A-1	16	n.t.	n.t.	MT1P8A-1	8	n.t.	n.t.	MT1P10A-1	8	n.t.	n.t.	MT1P12A-1	8
		MT1P1A-2	8	MT1P2A-2	8	MT1P3A-2	8	MT1P4A-2	8	MT1P5A-2	32	MT1P6A-2	16	n.t.	n.t.	MT1P8A-2	8	n.t.	n.t.	MT1P10A-2	16	n.t.	n.t.	MT1P12A-2	8
		MT1P1A-3	8	MT1P2A-3	8	MT1P3A-3	16	MT1P4A-3	16	MT1P5A-3	32	MT1P6A-3	32	n.t.	n.t.	MT1P8A-3	8	n.t.	n.t.	MT1P10A-3	16	n.t.	n.t.	MT1P12A-3	16
TM1	4	TM1P1A-1	4	TM1P2A-1	8	TM1P3A-1	8	TM1P4A-1	8	TM1P5A-1	8	TM1P6A-1	8	n.t.	n.t.	TM1P8A-1	32	TM1P9A-1	16	TM1P10A-1	64	n.t.	n.t.	TM1P12A-1	8
		TM1P1A-2	4	TM1P2A-2	4	TM1P3A-2	8	TM1P4A-2	8	TM1P5A-2	8	TM1P6A-2	16	n.t.	n.t.	TM1P8A-2	32	TM1P9A-2	16	TM1P10A-2	32	n.t.	n.t.	TM1P12A-2	16
		TM1P1A-3	4	TM1P2A-3	4	TM1P3A-3	8	TM1P4A-3	8	TM1P5A-3	8	TM1P6A-3	16	n.t.	n.t.	TM1P8A-3	32	TM1P9A-3	16	TM1P10A-3	8	n.t.	n.t.	TM1P12A-3	8
MU1	4	MU1P1A-1	8	MU1P2A-1	8	MU1P3A-1	16	MU1P4A-1	8	MU1P5A-1	32	MU1P6A-1	32	MU1P7A-1	64	MU1P8A-1	64	n.t.	n.t.	MU1P10A-1	4	n.t.	n.t.	MU1P12A-1	4
		MU1P1A-2	8	MU1P2A-2	8	MU1P3A-2	8	MU1P4A-2	8	MU1P5A-2	8	MU1P6A-2	32	MU1P7A-2	8	MU1P8A-2	8	n.t.	n.t.	MU1P10A-2	4	n.t.	n.t.	MU1P12A-2	4
		MU1P1A-3	8	MU1P2A-3	8	MU1P3A-3	8	MU1P4A-3	8	MU1P5A-3	16	MU1P6A-3	8	MU1P7A-3	2	MU1P8A-3	8	n.t.	n.t.	MU1P10A-3	4	n.t.	n.t.	MU1P12A-3	4
UM1	4	UM1P1A-1	4	UM1P2A-1	4	UM1P3A-1	64	UM1P4A-1	32	UM1P5A-1	32	UM1P6A-1	32	n.t.	n.t.	UM1P8A-1	32	n.t.	n.t.	UM1P10A-1	32	n.t.	n.t.	UM1P12A-1	32
		UM1P1A-2	4	UM1P2A-2	4	UM1P3A-2	4	UM1P4A-2	4	UM1P5A-2	32	UM1P6A-2	32	n.t.	n.t.	UM1P8A-2	32	n.t.	n.t.	UM1P10A-2	32	n.t.	n.t.	UM1P12A-2	32
		UM1P1A-3	4	UM1P2A-3	4	UM1P3A-3	32	UM1P4A-3	64	UM1P5A-3	32	UM1P6A-3	32	n.t.	n.t.	UM1P8A-3	64	n.t.	n.t.	UM1P10A-3	32	n.t.	n.t.	UM1P12A-3	32
TU1	4	TU1P1A-1	4	TU1P2A-1	4	TU1P3A-1	4	TU1P4A-1	4	TU1P5A-1	8	TU1P6A-1	8	n.t.	n.t.	TU1P8A-1	32	n.t.	n.t.	TU1P10A-1	32	TU1P11A-1	64	TU1P12A-1	8
		TU1P1A-2	4	TU1P2A-2	4	TU1P3A-2	4	TU1P4A-2	4	TU1P5A-2	8	TU1P6A-2	8	n.t.	n.t.	TU1P8A-2	32	n.t.	n.t.	TU1P10A-2	32	TU1P11A-2	8	TU1P12A-2	64
		TU1P1A-3	4	TU1P2A-3	4	TU1P3A-3	4	TU1P4A-3	8	TU1P5A-3	8	TU1P6A-3	16	n.t.	n.t.	TU1P8A-3	32	n.t.	n.t.	TU1P10A-3	32	TU1P11A-3	64	TU1P12A-3	64
UT1	8	UT1P1A-1	8	UT1P2A-1	16	UT1P3A-1	16	UT1P4A-1	16	UT1P5A-1	32	UT1P6A-1	16	n.t.	n.t.	UT1P8A-1	16	n.t.	n.t.	UT1P10A-1	32	n.t.	n.t.	UT1P12A-1	32
		UT1P1A-2	8	UT1P2A-2	16	UT1P3A-2	16	UT1P4A-2	16	UT1P5A-2	32	UT1P6A-2	32	n.t.	n.t.	UT1P8A-2	16	n.t.	n.t.	UT1P10A-2	16	n.t.	n.t.	UT1P12A-2	32
		UT1P1A-3	8	UT1P2A-3	16	UT1P3A-3	8	UT1P4A-3	16	UT1P5A-3	16	UT1P6A-3	16	n.t.	n.t.	UT1P8A-3	16	n.t.	n.t.	UT1P10A-3	16	n.t.	n.t.	UT1P12A-3	32
1 The names of the isolates reflect the original mating product, the passage from which the derivative was obtained, and which of the three colonies it was. For example, EM1P1A-1 was derived from mating product EM1, P1 indicates that it was isolated after the first passage, and the suffix A-1 distinguishes it from the other two clones A-2 and A-3 that were randomly picked after this passage
2 n.t.: not tested
Green: Clones selected for genetic analysis
