# Supplementary material for: Evolution of Fluconazole-Resistant Candida albicans Strains by Drug-Induced Mating Competence and Parasexual Recombination
Source: mBio. 2019 Feb 5;10(1):e02740-18. doi: 10.1128/mBio.02740-18 (PMC6428756; doi:10.1128/mBio.02740-18)
Supplement: TABLE S2 [file mBio.02740-18-st002.xlsx]

## Sheet: Table S2
Table S2. Primers used in this study.
Primer	Sequence (5'-3')
ERG2	GCTGGTTCAGTAGGTAAAACCACC
ERG4	GAATCGAAAGAAAGGATCCGTTTTATTAA
ERG9	CATTAAGAAAAGATAGAGCTCC
GLN1	ATAACGGGCCCTACCTAGAGGAATAAGTTC
GLN5	ATATTGGATCCTAGAGTTTGCAAACACGTAC
MTL5F	ATATGGGCCCAATCAAGATTTATTACATGTTGGTGAA
MTL5R	ATATCTCGAGATTTAACTGGAGGACAGAAGAACACAG
TAC1-7	TTTTGGGCCCTGGTGAAATTCCGAACC
TAC1-9	TTTTGGATCCTTAAATCCCCAAATTATTGTCAAAG
TAC1-11	AATTGAGCTCAGTTCAAGCAAGTACTGGC
TAC1-12a	GTTGAGAGTAGTGATCAAAG
UPC2-1	ATATCTCGAGAATGATGATGACAGTGAAACAAGAATC
UPC2-2	ATATAGATCTATTTCATATTCATAAACCCATTATC
ZCF36-1	TCTAAGTCGACAAAAATGTCAATTGCCACCACCC
ZCF36-2	GCCAATTCACCAGATCTAATTTAATTGG
ZCF36seq2	CAGTTTACTTTATCCATTTATGCC
ZCF36seq3	AGTTCCATTTATAGAAGAAGGC
ZCF36seq5	CCCTTGGTAATCTTCCACGC
